# Supplementary material for: Evaluation of arsenic metabolism and tight junction injury after exposure to arsenite and monomethylarsonous acid using a rat in vitro blood–Brain barrier model
Source: PLoS One. 2023 Nov 30;18(11):e0295154. doi: 10.1371/journal.pone.0295154 (PMC10688625; doi:10.1371/journal.pone.0295154)
Supplement: S1 Table — *One-way ANOVAs with Tukey’s post hoc tests between control and arsenic-treated groups. Comparison between iAsIII 1 μM and MMAIII 1 μM-treated group: p < 0.001 (both 6 h and 24 h treatment). #Student’s t-tests between 6 h and 24 h treatment. (XLSX) [file pone.0295154.s001.xlsx]

## Sheet: S1 Table
	S1 Table. Changes in TEER following iAsIII or MMAIII exposure.
	Sample	Concentration (μM)	Time (h)	%TEER	p-value*	p-value#
				mean ± SD	vs. Control group	6 h vs. 24 h
	Control		6	100.0 ± 9.45		1
			24	100.0 ± 14.9
	iAsIII	1	6	101.9 ± 4.44	1	0.603
			24	103.2 ± 1.63	0.999
		10	6	52.1 ± 6.91	< 0.001	0.008
			24	91.0 ± 18.8	0.879
		20	6	25.3 ± 2.80	< 0.001	<0.001
			24	8.55 ± 1.67	< 0.001
	MMAIII	0.1	6	109.7 ± 16.6	0.667	0.084
			24	87.9 ± 13.0	0.655
		1	6	61.6 ± 6.19	< 0.001	0.003
			24	45.6 ± 2.09	< 0.001
		2	6	9.17 ± 4.62	< 0.001	0.084
			24	3.31 ± 0.67	< 0.001
	*One-way ANOVAs with Tukey's post hoc tests between control and arsenic-treated groups.
	Comparison between iAsIII 1 μM and MMAIII 1 μM-treated group: p < 0.001 (both 6 h and 24 h treatment).
	#Student's t-tests between 6 h and 24 h treatment.
