# Supplementary material for: Evaluation of arsenic metabolism and tight junction injury after exposure to arsenite and monomethylarsonous acid using a rat in vitro blood–Brain barrier model
Source: PLoS One. 2023 Nov 30;18(11):e0295154. doi: 10.1371/journal.pone.0295154 (PMC10688625; doi:10.1371/journal.pone.0295154)
Supplement: S2 Table — *One-way ANOVAs with Dunnett’s post hoc tests between control and arsenic-treated groups. (XLSX) [file pone.0295154.s002.xlsx]

## Sheet: S2 Table
	S2 Table. Sodium fluorescein permeability following iAsIII or MMAIII exposure.
	Sample	Concentration (μM)	Time (h)	Papp (x 10-6 cm2/s)	p-value*
				mean ± SD	vs. Control group
	Control		24	2.18 ± 0.14
	iAsIII	1	24	2.22 ± 0.18	1
		10	24	2.51 ± 0.28	1
		20	24	6.29 ± 1.25	0.033
	MMAIII	0.1	24	1.90 ± 0.17	1
		1	24	2.78 ± 0.28	0.995
		2	24	34.0 ± 4.97	< 0.001
	*One-way ANOVAs with Dunnett's post hoc tests between control and arsenic-treated groups.
