# Supplementary material for: Evaluation of arsenic metabolism and tight junction injury after exposure to arsenite and monomethylarsonous acid using a rat in vitro blood–Brain barrier model
Source: PLoS One. 2023 Nov 30;18(11):e0295154. doi: 10.1371/journal.pone.0295154 (PMC10688625; doi:10.1371/journal.pone.0295154)
Supplement: S3 Table — *One-way ANOVAs with Tukey’s post hoc tests between control and arsenic-treated groups. Comparison of expression of claudin-5 between iAsIII 1 μM and MMAIII 1 μM-treated group: p = 0.993 and 0.816 (6 h and 24 h treatment); Comparison of expression of ZO-1 between iAsIII 1 μM and MMAIII 1 μM-treated group: p = 0.976 and 0.072 (6 h and 24 h treatment). #Student’s t-tests between 6 h and 24 h treatment. (XLSX) [file pone.0295154.s003.xlsx]

## Sheet: S3 Table
	S3 Table. Expression of claudin-5 and ZO-1 following iAsIII or MMAIII exposure.
	Sample	Concentration (μM)	Time (h)	Claudin-5/β-actin mean ± SD	Claudin-5/β-actin ratio for control mean ± SD	p-value* vs. Control group	p-value# 6 h vs. 24 h	ZO-1/β-actin mean ± SD	ZO-1/β-actin ratio for control mean ± SD	p-value* vs. Control group	p-value# 6 h vs. 24 h
	Control		6	72.8 ± 22.4	1			82.5 ± 25.0	1
			24	93.7 ± 25.0	1			77.3 ± 6.36	1
	iAsIII	1	6	31.5 ± 8.13	0.46 ± 0.20	0.003	0.769	61.0 ± 47.7	0.72 ± 0.49	0.813	0.495
			24	28.3 ± 26.8	0.38 ± 0.44	0.02		37.3 ± 8.21	0.48 ± 0.11	0.028
		10	6	7.60 ± 3.54	0.11 ± 0.05	< 0.001	0.731	59.1 ± 22.6	0.72 ± 0.17	0.803	0.205
			24	5.35 ± 7.92	0.08 ± 0.12	< 0.001		41.9 ± 7.41	0.54 ± 0.10	0.061
		20	6	7.96 ± 3.60	0.11 ± 0.02	< 0.001	0.252	52.8 ± 10.2	0.66 ± 0.14	0.668	0.011
			24	5.88 ± 3.21	0.07 ± 0.05	< 0.001		18.5 ± 7.22	0.24 ± 0.09	0.001
	MMAIII	0.1	6	30.5 ± 3.26	0.45 ± 0.19	0.003	0.639	48.7 ± 25.7	0.60 ± 0.25	0.475	0.814
			24	34.1 ± 25.6	0.37 ± 0.23	0.018		41.0 ± 24.5	0.54 ± 0.33	0.055
		1	6	25.8 ± 16.7	0.35 ± 0.16	< 0.001	0.124	44.7 ± 26.2	0.55 ± 0.26	0.351	0.114
			24	14.5 ± 4.52	0.16 ± 0.06	0.002		71.6 ± 15.1	0.93 ± 0.19	0.998
		2	6	9.38 ± 5.97	0.16 ± 0.15	< 0.001	0.348	16.6 ± 5.59	0.23 ± 0.15	0.028	0.326
			24	4.68 ± 1.30	0.05 ± 0.02	< 0.001		28.7 ± 13.3	0.37 ± 0.15	0.006
	*One-way ANOVAs with Tukey's post hoc tests between control and arsenic-treated groups.
	Comparison of expression of claudin-5 between iAsIII 1 μM and MMAIII 1 μM-treated group: p = 0.993 and 0.816 (6 h and 24 h treatment);
	Comparison of expression of ZO-1 between iAsIII 1 μM and MMAIII 1 μM-treated group: p = 0.976 and 0.072 (6 h and 24 h treatment).
	#Student's t-tests between 6 h and 24 h treatment.
