# Supplementary material for: Evaluation of arsenic metabolism and tight junction injury after exposure to arsenite and monomethylarsonous acid using a rat in vitro blood–Brain barrier model
Source: PLoS One. 2023 Nov 30;18(11):e0295154. doi: 10.1371/journal.pone.0295154 (PMC10688625; doi:10.1371/journal.pone.0295154)
Supplement: S4 Table — *One-way ANOVAs with Tukey’s post hoc tests between control and arsenic-treated groups. #Student’s t-tests between 6 h and 24 h treatment. (XLSX) [file pone.0295154.s004.xlsx]

## Sheet: S4 Table
	S4 Table. Quantitative analysis of immunofluorescence staining of claudin-5 and ZO-1 following iAsIII or MMAIII exposure.
	Sample	Concentration (μM)	Time (h)	% Claudin-5 Area for control mean ± SD	p-value* vs. Control group	p-value# 6 h vs. 24 h	% ZO-1 Area for control mean ± SD	p-value* vs. Control group	p-value# 6 h vs. 24 h
	Control		6	100.0 ± 28.8		1	100.0 ± 14.4		1
			24	100.0 ± 19.5			100.0 ± 29.9
	iAsIII	20	6	55.6 ± 19.5	0.017	0.39	46.5 ± 12.6	< 0.001	0.495
			24	46.7 ± 9.77	< 0.001		55.6 ± 21.1	0.019
	MMAIII	2	6	46.6 ± 12.6	0.005	0.252	55.0 ± 11.2	< 0.001	0.556
			24	37.2 ± 11.4	< 0.001		59.1 ± 9.76	0.03
	*One-way ANOVAs with Tukey's post hoc tests between control and arsenic-treated groups.
	#Student's t-tests between 6 h and 24 h treatment.
