# Supplementary material for: Evaluation of arsenic metabolism and tight junction injury after exposure to arsenite and monomethylarsonous acid using a rat in vitro blood–Brain barrier model
Source: PLoS One. 2023 Nov 30;18(11):e0295154. doi: 10.1371/journal.pone.0295154 (PMC10688625; doi:10.1371/journal.pone.0295154)
Supplement: S5 Table — *One-way ANOVAs with Tukey’s post hoc tests between control and arsenic-treated groups. Comparison of expression of Nrf2 between iAsIII 1 μM and MMAIII 1 μM-treated group: p = 1.000 and 0.044 (EP group; 6 h and 24 h treatment); p = 0.023 and 0.997 (AST group; 6 h and 24 h treatment). Comparison of expression of HO-1 between iAsIII 1 μM and MMAIII 1 μM-treated group: p = 0.327 and 1.000 (EP group; 6 h and 24 h treatment); p = 0.952 and 0.910 (AST group; 6 h and 24 h treatment). #Student’s t-tests between 6 h and 24 h treatment. †Student’s t-tests between EP group and AST group. (XLSX) [file pone.0295154.s005.xlsx]

## Sheet: S5 Table
	S5 Table. Expression of Nrf2 and HO-1 following iAsIII or MMAIII exposure.
	Sample	Concentration (μM)	Time (h)	Cell group	Nrf2/β-actin mean ± SD	Nrf2/β-actin ratio for control mean ± SD	p-value* vs. Control group	p-value# 6 h vs. 24 h	p-value† EP vs. AST	HO-1/β-actin mean ± SD	HO-1/β-actin ratio for control mean ± SD	p-value* vs. Control group	p-value# 6 h vs. 24 h	p-value† EP vs. AST
	Control		6	EP	10.8 ± 2.10	1				8.75 ± 0.56	1
				AST	17.0 ± 4.89	1				16.1 ± 2.76	1
			24	EP	17.5 ± 3.97	1				17.9 ± 2.58	1
				AST	17.5 ± 1.84	1				17.4 ± 2.02	1
	iAsIII	1	6	EP	19.7 ± 8.94	1.77 ± 0.57	0.832	0.063	0.339	34.8 ± 6.90	3.98 ± 0.75	0.195	0.605	0.006
				AST	22.6 ± 4.71	1.37 ± 0.28	0.999	0.404		24.5 ± 6.09	1.52 ± 0.27	0.978	0.12
			24	EP	16.2 ± 5.29	0.91 ± 0.12	1		0.219	65.0 ± 26.6	3.56 ± 1.09	0.084		0.225
				AST	34.9 ± 19.9	1.93 ± 1.00	0.832			42.3 ± 11.7	2.45 ± 0.76	0.634
		10	6	EP	40.9 ± 4.90	3.85 ± 0.33	0.003	0.007	0.026	50.4 ± 17.5	5.76 ± 1.91	0.013	0.263	0.367
				AST	106.9 ± 16.7	6.54 ± 1.30	< 0.001	0.069		73.1 ± 13.2	4.58 ± 0.65	< 0.001	0.746
			24	EP	48.4 ± 9.24	2.78 ± 0.16	0.005		0.024	76.7 ± 17.0	4.27 ± 0.54	0.018		0.558
				AST	76.4 ± 14.4	4.38 ± 0.77	0.004			85.7 ± 28.0	4.96 ± 1.79	0.006
		20	6	EP	44.3 ± 8.30	4.18 ± 0.78	0.001	0.44	0.018	66.4 ± 18.9	7.60 ± 2.11	< 0.001	0.298	0.82
				AST	120.7 ± 22.6	7.31 ± 1.15	< 0.001	0.036		115.9 ± 29.7	7.23 ± 1.62	< 0.001	0.888
			24	EP	62.1 ± 4.00	3.65 ± 0.73	< 0.001		0.292	103.8 ± 7.66	5.92 ± 1.24	< 0.001		0.458
				AST	79.9 ± 23.1	4.54 ± 1.04	0.003			120.5 ± 26.4	7.01 ± 1.95	< 0.001
	MMAIII	0.1	6	EP	16.9 ± 3.40	1.62 ± 0.48	0.928	0.736	0.662	41.2 ± 0.98	4.72 ± 0.34	0.066	0.008	0.002
				AST	20.8 ± 8.57	1.35 ± 0.85	0.999	0.964		35.3 ± 1.97	2.25 ± 0.50	0.476	0.053
			24	EP	24.2 ± 7.38	1.46 ± 0.60	0.876		0.898	40.2 ± 7.01	2.32 ± 0.78	0.677		0.124
				AST	24.5 ± 14.3	1.38 ± 0.73	0.997			24.8 ± 4.79	1.42 ± 0.19	0.999
		1	6	EP	19.5 ± 4.40	1.91 ± 0.77	0.706	0.521	0.034	57.4 ± 13.9	6.57 ± 1.57	0.004	0.09	0.01
				AST	73.1 ± 3.76	4.54 ± 1.22	0.01	0.014		34.1 ± 7.33	2.15 ± 0.48	0.57	0.106
			24	EP	38.6 ± 5.92	2.23 ± 0.20	0.066		0.023	66.0 ± 16.8	3.82 ± 1.46	0.048		0.053
				AST	26.4 ± 3.92	1.52 ± 0.28	0.987			26.1 ± 6.86	1.48 ± 0.28	0.997
		2	6	EP	51.0 ± 4.02	4.90 ± 1.30	< 0.001	0.576	0.442	75.9 ± 11.1	8.72 ± 1.59	< 0.001	0.018	0.005
				AST	94.4 ± 8.31	5.82 ± 1.33	< 0.001	0.879		47.4 ± 13.9	2.96 ± 0.82	0.09	0.094
			24	EP	78.7 ± 29.4	4.38 ± 0.72	< 0.001		0.237	77.0 ± 15.6	4.38 ± 1.13	0.014		0.02
				AST	97.0 ± 15.2	5.64 ± 1.39	< 0.001			33.0 ± 6.53	1.88 ± 0.23	0.938
	*One-way ANOVAs with Tukey's post hoc tests between control and arsenic-treated groups.
	Comparison of expression of Nrf2 between iAsIII 1 μM and MMAIII 1 μM-treated group: p = 1.000 and 0.044 (EP group; 6 h and 24 h treatment); p = 0.023 and 0.997 (AST group; 6 h and 24 h treatment).
	Comparison of expression of HO-1 between iAsIII 1 μM and MMAIII 1 μM-treated group: p = 0.327 and 1.000 (EP group; 6 h and 24 h treatment); p = 0.952 and 0.910 (AST group; 6 h and 24 h treatment).
	#Student's t-tests between 6 h and 24 h treatment.
	†Student's t-tests between EP group and AST group.
